# Supplementary material for: Alternative Architecture of the E. coli Chemosensory Array
Source: Biomolecules. 2021 Mar 25;11(4):495. doi: 10.3390/biom11040495 (PMC8064477; doi:10.3390/biom11040495)
Supplement: Supplementary file 1 [file biomolecules-11-00495-s001.zip]

Archive with 10 entries (9 files):
- supplementary_biomolecules-1120003/
- supplementary_biomolecules-1120003/movie2.mp4
- supplementary_biomolecules-1120003/movie1.mp4
- supplementary_biomolecules-1120003/sf4.png
- supplementary_biomolecules-1120003/sf5.png
- supplementary_biomolecules-1120003/sf2.png
- supplementary_biomolecules-1120003/sf3.png
- supplementary_biomolecules-1120003/sf1.png
- supplementary_biomolecules-1120003/supplementary-figure-legends.pdf
- supplementary_biomolecules-1120003/supplementary-figure-legends.docx
